# Supplementary material for: Gradual Changes of Gut Microbiota in Weaned Miniature Piglets
Source: Front Microbiol. 2016 Nov 2;7:1727. doi: 10.3389/fmicb.2016.01727 (PMC5090779; doi:10.3389/fmicb.2016.01727)
Supplement: Supplementary file 2 [file DataSheet1.XLSX]

## Sheet: Sheet1
	3 d			5 d			6 d			8 d			11 d
Phylum	mean relative abundance	variance	std.err	mean relative abundance	variance	std.err	mean relative abundance	variance	std.err	mean relative abundance	variance	std.err	mean relative abundance	variance	std.err	Diff	P-value (corrected)
Firmicutes	0.374397	0.008356	0.052775	0.30034	0.007178	0.048915	0.278629	0.001232	0.020269	0.261311	0.007822	0.051061	0.164521	0.000913	0.017443	3 d vs 11 d	0.006333
																5 d vs 11 d	0.025933
																6 d vs 11 d	0.0156
Proteobacteria	0.042259	0.000411	0.011698	0.037454	0.000528	0.013266	0.035854	2.6e-05	0.002955	0.010008	1.1e-05	0.001903	0.010463	2.7e-05	0.003005	3 d vs 8 d	0.013333
																3 d vs 11 d	0.026933
																5 d vs 8 d	0.0414
																6 d vs 8 d	0
																6 d vs 11 d	0.0078
Actinobacteria	0.002467	4e-06	0.001194	0.001481	1e-06	0.000654	0.002135	0	0.000159	0.001137	0	0.000268	0.000347	0	0.000137	6 d vs 8 d	0.0142
																6 d vs 11 d	0
																8 d vs 11 d	0.038143
Euryarchaeota	0.001004	0	0.000405	0.000663	0	0.000113	0.001006	0	0.000274	0.000457	0	1.7e-05	6.6e-05	0	2.8e-05	3 d vs 11 d	0.0476
																6 d vs 11 d	0.0382
																8 d vs 11 d	0
Deferribacteres	9e-05	0	5.8e-05	8.6e-05	0	2.3e-05	3.2e-05	0	2.5e-05	1e-05	0	5e-06	1.5e-05	0	1.5e-05	5 d vs 8 d	0.0222
																5 d vs 11 d	0.039267
Bacteroidetes	0.520197	0.015561	0.072021	0.605243	0.005585	0.043149	0.616209	0.000152	0.007129	0.696308	0.007721	0.05073	0.762987	0.004854	0.040225	3 d vs 8 d	0.044333
																3 d vs 11 d	0.0132
																5 d vs 11 d	0.019533
																6 d vs 11 d	0.0234
Fibrobacteres	1.8e-05	0	1e-05	0.000123	0	2.4e-05	5.9e-05	0	2.1e-05	8.1e-05	0	4.7e-05	0.000201	0	6.3e-05	3 d vs 5 d	0.020133
																3 d vs 11 d	0.020067
