# Supplementary material for: Gradual Changes of Gut Microbiota in Weaned Miniature Piglets
Source: Front Microbiol. 2016 Nov 2;7:1727. doi: 10.3389/fmicb.2016.01727 (PMC5090779; doi:10.3389/fmicb.2016.01727)
Supplement: Supplementary file 3 [file DataSheet2.XLSX]

## Sheet: Sheet1
	3 d			5 d			6 d			8 d			11 d
Genus	mean relative abundance	variance	std.err	mean relative abundance	variance	std.err	mean relative abundance	variance	std.err	mean relative abundance	variance	std.err	mean relative abundance	variance	std.err	Diff	P- value (corrected)
Erysipelothrix	2.6e-05	0	8e-06	0	0	0	0	0	0	0	0	0	0	0	0	3 d vs 5 d	0.017966
																3 d vs 6 d	0.019161
																3 d vs 8 d	0.009854
																3 d vs 11 d	0.018111
Acinetobacter	0.000328	0	1.5e-05	0.000222	0	0.000107	4.5e-05	0	1.3e-05	0	0	0	0	0	0	3 d vs 6 d	0
																3 d vs 8 d	0
																3 d vs 11 d	0
																5 d vs 11 d	0.050857
																6 d vs 8 d	0.015493
																6 d vs 11 d	0.017803
Oxalobacter	7.7e-05	0	3.1e-05	1e-05	0	1e-05	0	0	0	5e-06	0	5e-06	0	0	0	3 d vs 6 d	0.038
																3 d vs 8 d	0.034646
																3 d vs 11 d	0.036185
Lachnospiracea incertae sedis	0.001184	1e-06	0.000409	0.000233	0	0.000121	0.000241	0	3.5e-05	0.001807	3e-06	0.000948	0.001128	1e-06	0.00046	3 d vs 6 d	0.042483
Turicibacter	0.000806	0	0.000202	0.000365	0	7.3e-05	0.000658	0	0.000201	0.000118	0	1.2e-05	6.7e-05	0	6.7e-05	3 d vs 8 d	0.008537
																3 d vs 11 d	0.011667
																5 d vs 8 d	0.009947
																5 d vs 11 d	0.019455
																6 d vs 8 d	0.032623
																6 d vs 11 d	0.03707
Cellulosilyticum	5.5e-05	0	2.1e-05	4.2e-05	0	2.3e-05	4.4e-05	0	1.8e-05	0	0	0	0	0	0	3 d vs 8 d	0.022207
																3 d vs 11 d	0.032469
																6 d vs 8 d	0.037101
																6 d vs 11 d	0.049268
Butyricimonas	0.000523	0	0.000173	0.000383	0	0.000127	0.00017	0	3.8e-05	8.7e-05	0	1.6e-05	0.00016	0	8.1e-05	3 d vs 8 d	0.0285
																5 d vs 8 d	0.042487
Odoribacter	4.7e-05	0	2.2e-05	2.2e-05	0	2.2e-05	5e-06	0	5e-06	0	0	0	5.2e-05	0	2.6e-05	3 d vs 8 d	0.041988
Desulfovibrio	0.015668	3.9e-05	0.003587	0.017647	0.000121	0.006342	0.021463	2.8e-05	0.003063	0.007216	1.2e-05	0.00204	0.003963	1e-06	0.000555	3 d vs 8 d	0.043305
																3 d vs11 d	0.016728
																5 d vs 11 d	0.048013
																6 d vs 8 d	0.012319
																6 d vs 11 d	0.004507
Flavonifractor	3.3e-05	0	1.1e-05	1e-05	0	5e-06	1.8e-05	0	1.1e-05	1e-05	0	5e-06	2.4e-05	0	1.7e-05	3 d vs 8 d	0.049451
Sporobacter	0.001066	0	0.000301	0.001626	2e-06	0.000844	0.001149	1e-06	0.000497	0.001325	1e-06	0.000578	4.5e-05	0	1.8e-05	3 d vs 11 d	0.014222
Enterorhabdus	0.000142	0	4.6e-05	0.000135	0	6.3e-05	0.000233	0	0.000116	4.1e-05	0	2.8e-05	9e-06	0	5e-06	3 d vs 11 d	0.022037
Clostridium XlVa	0.034	0.000292	0.009863	0.023472	0.000239	0.008923	0.023894	0.000121	0.006348	0.013108	4.8e-05	0.004001	0.00639	9e-06	0.001706	3 d vs 11 d	0.026049
																6 d vs 11 d	0.040986
Pseudomonas	0.000191	0	0.000111	7.5e-05	0	2.5e-05	0	0	0	0	0	0	0	0	0	5 d vs 6 d	0.02291
																5 d vs 8 d	0.015395
																5 d vs 11 d	0.017987
Mucispirillum	9e-05	0	5.8e-05	8.6e-05	0	2.3e-05	3.2e-05	0	2.5e-05	1e-05	0	5e-06	1.5e-05	0	1.5e-05	5 d vs 8 d	0.011329
																5 d vs 11 d	0.027078
Succinivibrio	0.007207	6.5e-05	0.004639	0.001246	0	0.000249	0.00109	2e-06	0.000766	0.000491	0	0.000171	0.005489	2.2e-05	0.002695	5 d vs 8 d	0.032158
Bilophila	0.001361	2e-06	0.000851	0.000271	0	1.3e-05	0.000406	0	6.2e-05	0.000153	0	0.0001	4.7e-05	0	3.4e-05	5 d vs 11 d	0.006039
																6 d vs 11 d	0.005831
Methanobrevibacter	0.00082	0	0.000406	0.000561	0	0.000113	0.000968	0	0.00029	0.000443	0	1e-05	3.8e-05	0	1.9e-05	5 d vs 11 d	0.010052
																6 d vs 11 d	0.031324
																8 d vs 11 d	0
Corynebacterium	7.7e-05	0	3.6e-05	7e-05	0	2.7e-05	8.8e-05	0	4.5e-05	2.9e-05	0	7e-06	0	0	0	5 d vs 11 d	0.02439
																8 d vs 11 d	0.008049
Helicobacter	0.001844	6e-06	0.001401	0.000427	0	0.000176	0.000123	0	2.2e-05	7.9e-05	0	6.4e-05	0	0	0	5 d vs 11 d	0.03461
																6 d vs 11 d	0.003183
5 genus incertae sedis	0.000365	0	0.000236	0.000383	0	0.000157	0.000215	0	5e-05	6.2e-05	0	3.8e-05	2.6e-05	0	2.6e-05	5 d vs 11 d	0.038519
																6 d vs 8 d	0.039884
																6 d vs 11 d	0.023113
Oscillibacter	0.00479	9e-06	0.001738	0.007676	1.4e-05	0.002141	0.006457	3e-06	0.00102	0.004646	1.4e-05	0.002135	0.002292	4e-06	0.001151	5 d vs 11 d	0.04361
																6 d vs 11 d	0.039662
Campylobacter	0.001339	3e-06	0.001045	0.001395	2e-06	0.000744	9.6e-05	0	1.5e-05	0.000182	0	0.000122	1e-05	0	1e-05	6 d vs 11 d	0.008479
Clostridium sensu stricto	0.001616	3e-06	0.000945	0.002127	3e-06	0.000993	0.003806	1.8e-05	0.002425	0.000776	0	0.000253	9.1e-05	0	2.5e-05	8 d vs 11 d	0.024541
	3 d			5 d			6 d			8 d			11 d
Genus	mean relative abundance	variance	std.err	mean relative abundance	variance	std.err	mean relative abundance	variance	std.err	mean relative abundance	variance	std.err	mean relative abundance	variance	std.err	Diff	P- value (corrected)
Fibrobacter	1.8e-05	0	1e-05	0.000123	0	2.4e-05	5.9e-05	0	2.1e-05	8.1e-05	0	4.7e-05	0.000201	0	6.3e-05	3 d vs 5 d	0.00683
																3 d vs 11 d	0.02342
Collinsella	6e-06	0	6e-06	3.8e-05	0	3.1e-05	0.000169	0	7.1e-05	0.0001	0	2.5e-05	7.6e-05	0	3.3e-05	3 d vs 6 d	0.043575
																3 d vs 8 d	0.00722
Roseburia	0.000334	0	9.4e-05	0.000732	1e-06	0.000627	0.000188	0	8.9e-05	0.001522	1e-06	0.000445	0.000989	1e-06	0.000481	3 d vs 8 d	0.023524
																6 d vs 8 d	0.023957
Prevotella	0.295167	0.006993	0.048279	0.312528	0.010853	0.060146	0.313713	0.005061	0.041075	0.450602	0.004424	0.038401	0.5254	0.022857	0.087286	3 d vs 8 d	0.027183
																3 d vs 11 d	0.045123
																6 d vs 8 d	0.041362
Dorea	6e-06	0	6e-06	1.6e-05	0	0	1.5e-05	0	1.5e-05	3.9e-05	0	2.4e-05	3.9e-05	0	4e-06	3 d vs 11 d	0.007654
																5 d vs 11 d	0.007506
Howardella	2.4e-05	0	2.4e-05	0	0	0	0	0	0	2e-05	0	5e-06	2.4e-05	0	1.7e-05	5 d vs 8 d	0.007553
																6 d vs 8 d	0.010841
Blautia	0.001785	1e-06	0.000668	0.001092	0	0.000369	0.001476	1e-06	0.000616	0.003358	8e-06	0.001651	0.006803	2.1e-05	0.00263	5 d vs 11 d	0.046545
	3 d			5 d			6 d			8 d			11 d
Genus	mean relative abundance	variance	std.err	mean relative abundance	variance	std.err	mean relative abundance	variance	std.err	mean relative abundance	variance	std.err	mean relative abundance	variance	std.err	Diff	P- value (corrected)
Lactobacillus	0.003597	1e-06	0.000654	0.006622	4e-06	0.001145	0.018185	0.000173	0.007601	0.009682	0.000101	0.005791	0.003054	2e-06	0.000856	3 d vs 5 d	0.047477
																5 d vs 11 d	0.029766
Clostridium XI	0.00032	0	7.2e-05	0.000582	0	0.000171	0.000937	0	0.00019	0.000112	0	1.7e-05	1e-05	0	5e-06	3 d vs 6 d	0.022552
																3 d vs 8 d	0.013634
																3 d vs 11 d	0.009037
																5 d vs 8 d	0.024474
																5 d vs 11 d	0.014312
																6 d vs 8 d	0.009362
																6 d vs 11 d	0.007155
																8 d vs 11 d	0.003443
Parasutterella	0.000136	0	0.000111	3.7e-05	0	6e-06	9e-06	0	9e-06	0	0	0	0.00036	0	0.000149	5 d vs 6 d	0.037154
																5 d vs 8 d	0.001013
																5 d vs 11 d	0.045078
																8 d vs 11 d	0.040557
