# Supplementary material for: Gradual Changes of Gut Microbiota in Weaned Miniature Piglets
Source: Front Microbiol. 2016 Nov 2;7:1727. doi: 10.3389/fmicb.2016.01727 (PMC5090779; doi:10.3389/fmicb.2016.01727)
Supplement: Supplementary file 4 [file DataSheet3.XLSX]

## Sheet: Sheet1
Species	Mean relative abundance (3 d)	Mean relative abundance (5 d)	Mean relative abundance (6 d)	Mean relative abundance (8 d)	Mean relative abundance (11 d)
Erysipelothrix rhusiopathiae	2.6e-05	0	0	0	0
Clostridium asparagiforme	2.7e-05	0	0	0	1e-05
Clostridium colinum	3.9e-05	1e-05	0	1e-05	0
Oxalobacter formigenes	7.7e-05	1e-05	0	5e-06	0
Clostridium sporosphaeroides	1.8e-05	2.1e-05	1.5e-05	4.9e-05	5e-06
Cellulosilyticum ruminicola	5.5e-05	4.2e-05	4.4e-05	0	0
Clostridium viride	7.5e-05	2.1e-05	3.1e-05	4.8e-05	1.9e-05
Mucispirillum schaedleri	9e-05	8.6e-05	3.2e-05	1e-05	1.5e-05
Sutterella stercoricanis	0.000245	2.1e-05	5e-06	1.4e-05	8.7e-05
Clostridium leptum	5.8e-05	0.000152	0.000135	2.1e-05	1.4e-05
uncultured eubacterium WCHA1-33	7.8e-05	0.00015	0.000124	2.9e-05	5e-06
Acinetobacter lwoffii	0.000278	0.000201	3.3e-05	0	0
Enterorhabdus mucosicola	0.000142	0.000135	0.000233	4.1e-05	9e-06
Psychrobacter faecalis	0.0002	0.000381	1.4e-05	0	0
Butyricimonas virosa	0.000454	0.000361	0.00016	8.7e-05	0.00016
Campylobacter coli	0.00054	0.00082	9.2e-05	0.000182	1e-05
Parabacteroides goldsteinii	0.000957	0.000235	0.000229	0.000202	2.8e-05
Turicibacter sanguinis	0.000806	0.000365	0.000658	0.000118	6.7e-05
Bilophila wadsworthia	0.001361	0.000271	0.000406	0.000153	4.7e-05
Treponema parvum	0.000714	0.000671	0.000769	0.00022	0.000149
Coprococcus comes	0.00109	0.001096	0.000764	0.000867	0.000495
Sporobacter termitidis	0.001066	0.001626	0.001149	0.001325	4.5e-05
Ruminococcus bromii	0.006745	0.00482	0.004133	0.003178	0.003542
Oscillibacter valericigenes	0.00479	0.007676	0.006457	0.004646	0.002292
Desulfovibrio piger	0.015614	0.01762	0.021458	0.007212	0.003963
Lactobacillus coleohominis	0	0	1.5e-05	5e-06	4.8e-05
Howardella ureilytica	2.4e-05	0	0	2e-05	2.4e-05
Dorea longicatena	6e-06	1.1e-05	5e-06	2.4e-05	3.4e-05
Clostridium methylpentosum	3.3e-05	2.7e-05	2.5e-05	4.9e-05	4.5e-05
Parasutterella excrementihominis	1.2e-05	0	0	0	0.000199
Eubacterium hallii	6.3e-05	3.3e-05	5.9e-05	5.3e-05	0.000101
Collinsella aerofaciens	6e-06	3.8e-05	0.000169	0.0001	7.6e-05
Fibrobacter intestinalis	1.8e-05	0.000123	5.9e-05	8.1e-05	0.000201
Parabacteroides merdae	0.000132	8.8e-05	0.000163	5e-06	0.000513
Treponema berlinense	0.000179	0.000862	0.000415	0.00043	0.00034
Roseburia inulinivorans	0.000185	0.000662	0.000123	0.001388	0.000785
Coprococcus catus	2.4e-05	4.8e-05	4.5e-05	0.000273	0.004079
Lactobacillus frumenti	0.000287	0.000357	0.001379	0.002392	0.001349
Lactobacillus gasseri LA39	0.00067	0.001454	0.001504	0.001991	0.002138
Treponema porcinum	0.0019	0.002935	0.001086	0.001962	0.002104
Prevotella stercorea	0.001667	0.003053	0.001009	0.003168	0.006231
Prevotella copri	0.026936	0.115902	0.16994	0.224582	0.197602
Clostridium glycolicum	0.000296	0.000582	0.000927	0.000102	1e-05
Parasutterella secunda	0.000124	3.7e-05	9e-06	0	0.000161
