# Supplementary material for: Gradual Changes of Gut Microbiota in Weaned Miniature Piglets
Source: Front Microbiol. 2016 Nov 2;7:1727. doi: 10.3389/fmicb.2016.01727 (PMC5090779; doi:10.3389/fmicb.2016.01727)
Supplement: Supplementary file 6 [file DataSheet5.XLSX]

## Sheet: Sheet1
	3 d			5 d			6 d			8 d			11 d
Genus	mean	variance	std.err	mean	variance	std.err	mean	variance	std.err	mean	variance	std.err	mean	variance	std.err	Diff	P- value (corrected)
Aspergillus	0.00431138	5.091e-07	0.00411931	0.00456208	1.653e-07	0.00234704	0.00352187	3.602e-07	0.0034653	0.00642392	7.53e-08	0.00158408	0.035277	9.1975e-06	0.0175095	3 d vs 11 d	0.044065
																5 d vs 11 d	0.007486
																6 d vs 11 d	0.050438
																8 d vs 11 d	0.063687
Cladosporium	0.00041699	5.2e-09	0.00041699	6.84e-06	0	6.84e-06	0.00427904	5.469e-07	0.00426953	0.00112311	1.06e-08	0.00059332	0.00088394	2.24e-08	0.0008648	5 d vs 8 d	0.034175
Simplicillium	0.101467	0.000163744	0.0738792	0.0305749	8.784e-07	0.00541098	0.0760247	2.76209e-05	0.030343	0.0510642	1.46049e-05	0.0220642	0.232284	0.000158012	0.0725746	5 d vs 11 d	0.00527
																6 d vs 11 d	0.003125
																8 d vs 11 d	0.003187
Candida	0.00024123	6e-10	0.00013758	0.00018136	7e-10	0.00015066	0.00031149	2e-09	0.00025539	0.00045598	1.4e-09	0.00021254	0.00260633	8.89e-08	0.00172182	3 d vs 11 d	0.107065
																5 d vs 11 d	0.042
																6 d vs 11 d	0.116812
																8 d vs 11 d	0.107219
Kazachstania	0.834883	0.000235958	0.0886863	0.918648	1.00983e-05	0.018347	0.869147	3.45726e-05	0.0339473	0.866481	0.000144545	0.0694131	0.556	0.00137647	0.214202	3 d vs 11 d	0.130097
																5 d vs 11 d	0.011784
																6 d vs 11 d	0.107781
																8 d vs 11 d	0.082312
Aureobasidium	6.32e-06	0	6.32e-06	0.00273354	9.76e-08	0.00180384	0	0	0	0	0	0	0	0	0	5 d vs 6 d	0.080595
																5 d vs 8 d	0.061175
																5 d vs 11 d	0.014
Hanseniaspora	0	0	0	2.102e-05	0	1.189e-05	0	0	0	0	0	0	7.58e-06	0	7.58e-06	3 d vs 5 d	0.037143
																5 d vs 6 d	0.03827
																5 d vs 8 d	0.046575
Penicillium	0	0	0	0.00348418	3.598e-07	0.00346293	0.0076783	4.582e-07	0.00390809	6.33e-06	0	6.33e-06	1.334e-05	0	6.68e-06	3 d vs 6 d	0.027886
																6 d vs 8 d	0.026556
																6 d vs 11 d	0.020781
