# Supplementary material for: Gradual Changes of Gut Microbiota in Weaned Miniature Piglets
Source: Front Microbiol. 2016 Nov 2;7:1727. doi: 10.3389/fmicb.2016.01727 (PMC5090779; doi:10.3389/fmicb.2016.01727)
Supplement: Supplementary file 7 [file DataSheet6.XLSX]

## Sheet: Sheet1
Species	Mean relative abundance (3 d)	Mean relative abundance (5 d)	Mean relative abundance (6 d)	Mean relative abundance (8 d)	Mean relative abundance (11 d)
Filobasidium uniguttulatum	0.00183905	0.003442	0.00176135	0.00230707	6.25e-06
Kazachstania telluris	0.790134	0.877222	0.865684	0.854428	0.542626
Aspergillus sp	0.00414258	0.00135531	0.0007635	0.00187854	0.0208376
Aspergillus penicillioides	0	0.00047132	0	0.00030744	0.00385531
Simplicillium sp	0.0905724	0.0292589	0.0757663	0.0500376	0.219186
Hanseniaspora thailandica	0	2.018e-05	0	0	6.91e-06
Aureobasidium pullulans	6.28e-06	0.00259799	0	0	0
Penicillium polonicum	0	0.00090336	0.00737595	0	6.84e-06
Penicillium digitatum	0	6.55e-06	9.678e-05	0	0
Dipodascaceae sp	6.28e-06	0	0	3.792e-05	0
