# Supplementary material for: Gradual Changes of Gut Microbiota in Weaned Miniature Piglets
Source: Front Microbiol. 2016 Nov 2;7:1727. doi: 10.3389/fmicb.2016.01727 (PMC5090779; doi:10.3389/fmicb.2016.01727)
Supplement: Supplementary file 8 [file DataSheet7.XLSX]

## Sheet: Sheet1
	3 d			5 d			6 d			8 d			11 d
Species	mean	variance	std.err	mean	variance	std.err	mean	variance	std.err	mean	variance	std.err	mean	variance	std.err	Diff	P- value (corrected)
Filobasidium uniguttulatum	0.00183905	1.015e-07	0.00183905	0.003442	1.106e-07	0.0019201	0.00176135	9.31e-08	0.00176135	0.00230707	1.597e-07	0.00230707	6.25e-06	0	6.25e-06	5 d vs 11 d	0.018
Kazachstania telluris	0.790134	0.000352932	0.108464	0.877222	2.45494e-05	0.0286062	0.865684	3.29665e-05	0.0331494	0.854428	0.000164907	0.074141	0.542626	0.00136378	0.213212	5 d vs 11 d	0.032894
Aspergillus sp	0.00414258	5.148e-07	0.00414258	0.00135531	5.35e-08	0.00133532	0.0007635	1.5e-08	0.00070783	0.00187854	2.67e-08	0.00094317	0.0208376	1.5424e-06	0.00717021	3 d vs 11 d	0.011904
																5 d vs 11 d	0.002879
																6 d vs 11 d	0.001907
																8 d vs 11 d	0.003964
Aspergillus penicillioides	0	0	0	0.00047132	6.7e-09	0.00047132	0	0	0	0.00030744	1.3e-09	0.00020787	0.00385531	1.479e-07	0.00222043	3 d vs 11 d	0.038538
																5 d vs 11 d	0.047727
																6 d vs 11 d	0.04837
Simplicillium sp	0.0905724	0.000122198	0.0638221	0.0292589	8.536e-07	0.00533425	0.0757663	2.74492e-05	0.0302485	0.0500376	1.3936e-05	0.021553	0.219186	0.000118312	0.0627992	5 d vs 6 d	0.045507
																5 d vs 11 d	0.001485
																6 d vs 11 d	0.007574
																8 d vs 11 d	0.005855
Hanseniaspora thailandica	0	0	0	2.018e-05	0	1.157e-05	0	0	0	0	0	0	6.91e-06	0	6.91e-06	3 d vs 5 d	0.020698
																5 d vs 6 d	0.023928
																5 d vs 8 d	0.0403
Aureobasidium pullulans	6.28e-06	0	6.28e-06	0.00259799	8.96e-08	0.00172841	0	0	0	0	0	0	0	0	0	3 d vs 5 d	0.042524
																5 d vs 6 d	0.046899
																5 d vs 11 d	0.035955
Penicillium polonicum	0	0	0	0.00090336	2.45e-08	0.00090336	0.00737595	4.379e-07	0.0038206	0	0	0	6.84e-06	0	6.84e-06	3 d vs 6 d	0.032964
																5 d vs 6 d	0.03613
																6 d vs 8 d	0.026317
																6 d vs 11 d	0.01287
Penicillium digitatum	0	0	0	6.55e-06	0	6.55e-06	9.678e-05	1e-10	5.054e-05	0	0	0	0	0	0	3 d vs 6 d	0.040321
																5 d vs 6 d	0.019362
																6 d vs 8 d	0.03315
																6 d vs 11 d	0.024019
Dipodascaceae sp	6.28e-06	0	6.28e-06	0	0	0	0	0	0	3.792e-05	0	2.186e-05	0	0	0	5 d vs 8 d	0.046114
																8 d vs 11 d	0.031291
