# Supplementary material for: Gradual Changes of Gut Microbiota in Weaned Miniature Piglets
Source: Front Microbiol. 2016 Nov 2;7:1727. doi: 10.3389/fmicb.2016.01727 (PMC5090779; doi:10.3389/fmicb.2016.01727)
Supplement: Supplementary file 9 [file DataSheet8.XLSX]

## Sheet: Sheet1
KEGG pathways	Mean relative abundance (3 d)	Mean relative abundance (5 d)	Mean relative abundance (6 d)	Mean relative abundance (8 d)	Mean relative abundance (11 d)
Apoptosis	1.94e-06	1.94e-06	3.15e-06	4.91e-06	9.2e-07
Cell cycle	6.8e-07	5.4e-07	9.5e-07	3.8e-07	4e-08
Cell cycle - Caulobacter	0.00555798	0.00559183	0.00558993	0.00589497	0.0060543
Bacterial chemotaxis	0.0058024	0.0059791	0.00608768	0.00446971	0.00386807
Bacterial motility proteins	0.0124453	0.0125606	0.0125754	0.00881983	0.00727097
Flagellar assembly	0.00536753	0.00542946	0.00546768	0.00381418	0.00344256
Phagosome	6.8e-07	5.4e-07	9.5e-07	3.8e-07	4e-08
ABC transporters	0.0278183	0.0270488	0.0279512	0.0237741	0.0211879
Phosphotransferase system (PTS)	0.00264897	0.00196773	0.00233376	0.00190009	0.00152925
Secretion system	0.0126859	0.0127989	0.0128107	0.0112176	0.0104542
Transporters	0.056186	0.0537184	0.0556755	0.0486864	0.0450382
Phosphatidylinositol signaling system	0.00079657	0.00083707	0.00085476	0.00076395	0.00073411
Two-component system	0.0146209	0.0148395	0.0150927	0.0124378	0.0112995
mTOR signaling pathway	6.8e-07	5.4e-07	9.5e-07	3.8e-07	4e-08
Bacterial toxins	0.000987	0.00099191	0.00100581	0.00096338	0.00088663
Cellular antigens	0.00063438	0.00066961	0.0006434	0.0008939	0.0010307
G protein-coupled receptors	3.2e-07	1.8e-07	3.6e-07	5e-08	3e-08
Ion channels	6.626e-05	5.461e-05	6.197e-05	4.254e-05	3.385e-05
Chaperones and folding catalysts	0.010681	0.0108745	0.0107474	0.0119528	0.0124583
Proteasome	0.00047545	0.00048493	0.00048073	0.00050054	0.00053609
Protein export	0.00648002	0.00664226	0.00662166	0.00675918	0.00700307
Protein processing in endoplasmic reticulum	0.00083117	0.00089043	0.00087735	0.00092421	0.00095352
Sulfur relay system	0.00206991	0.00199099	0.00206734	0.0017226	0.00150273
Ubiquitin system	2.913e-05	2.654e-05	2.969e-05	1.181e-05	5.78e-06
Base excision repair	0.0042784	0.0042718	0.00429606	0.00438727	0.00453761
Chromosome	0.016766	0.016443	0.0162563	0.017704	0.0180317
DNA repair and recombination proteins	0.0294923	0.0295832	0.0296084	0.0313259	0.0320445
DNA replication	0.00700809	0.00706431	0.00702696	0.00758869	0.00774573
DNA replication proteins	0.0130863	0.0131232	0.0130512	0.0143069	0.01454
Homologous recombination	0.0100735	0.0101442	0.0100708	0.0108062	0.0111477
Mismatch repair	0.00884456	0.00884103	0.00880012	0.00932484	0.0095212
Non-homologous end-joining	4.524e-05	4.079e-05	4.107e-05	3.313e-05	1.983e-05
Nucleotide excision repair	0.00427117	0.00431979	0.00432204	0.00459733	0.00478534
Transcription factors	0.0153884	0.0143963	0.0146502	0.0134524	0.0123712
Aminoacyl-tRNA biosynthesis	0.0124007	0.0123849	0.0124384	0.0128719	0.0131715
RNA transport	0.0013597	0.00132545	0.00136057	0.00121036	0.00107828
Ribosome	0.0258817	0.0261391	0.0260446	0.0281439	0.0290592
Ribosome Biogenesis	0.014737	0.0148988	0.0148992	0.0153098	0.0156825
Ribosome biogenesis in eukaryotes	0.00050341	0.00050653	0.00050782	0.00053685	0.00055819
Translation factors	0.00587199	0.00598163	0.0059578	0.00637446	0.00657183
mRNA surveillance pathway	1.35e-06	1.08e-06	1.9e-06	7.7e-07	9e-08
Bladder cancer	2.86e-06	3.67e-06	3.66e-06	5e-07	3e-08
Pathways in cancer	0.00050998	0.00053883	0.00054139	0.00053386	0.00058435
Prostate cancer	0.00048082	0.00049315	0.00048609	0.00050301	0.0005406
Primary immunodeficiency	0.00039636	0.00039302	0.00040059	0.00047982	0.00053624
Systemic lupus erythematosus	4.89e-06	1.109e-05	1.545e-05	2.49e-06	4.7e-07
African trypanosomiasis	8.37e-06	6.73e-06	6.82e-06	3.69e-06	2.51e-06
Chagas disease (American trypanosomiasis)	3.43e-06	3.95e-06	3.76e-06	4.6e-07	4e-08
Epithelial cell signaling in Helicobacter pylori infection	0.00097183	0.0009668	0.00094742	0.00102651	0.00110133
Hepatitis C	6.8e-07	5.4e-07	9.5e-07	3.8e-07	4e-08
Influenza A	1.66e-06	1.44e-06	1.61e-06	4.6e-07	4.5e-07
Measles	6.8e-07	5.4e-07	9.5e-07	3.8e-07	4e-08
Staphylococcus aureus infection	2.213e-05	2.178e-05	5.018e-05	4.369e-05	1.168e-05
Tuberculosis	0.00157079	0.00158596	0.00158881	0.00167896	0.00172205
Vibrio cholerae infection	6.8e-07	5.4e-07	9.5e-07	3.8e-07	4e-08
Vibrio cholerae pathogenic cycle	0.00080417	0.00077772	0.00077426	0.00087961	0.00094435
Type II diabetes mellitus	0.00050774	0.00050754	0.00050504	0.00054182	0.00056411
Alzheimer's disease	0.00052239	0.00053162	0.00053144	0.00055401	0.00056303
Amyotrophic lateral sclerosis (ALS)	0.00011493	0.00016727	0.00017768	0.00011852	0.00011726
Huntington's disease	0.00017222	0.00021302	0.0002238	0.00017762	0.00014901
Parkinson's disease	1.454e-05	1.773e-05	1.871e-05	4.34e-06	2.16e-06
Alanine, aspartate and glutamate metabolism	0.0114331	0.0115467	0.0113849	0.0117172	0.0123719
Amino acid related enzymes	0.0155056	0.0155393	0.0155203	0.0161827	0.0166432
Glycine, serine and threonine metabolism	0.00790353	0.00817914	0.00826283	0.00840055	0.00859112
Lysine degradation	0.000994	0.00109994	0.00108446	0.00107796	0.00091465
Tryptophan metabolism	0.00117126	0.00136352	0.00137841	0.00123195	0.00108322
Valine, leucine and isoleucine degradation	0.00188197	0.00203351	0.00201779	0.00219093	0.00201123
Betalain biosynthesis	6e-08	6e-08	2e-08	1e-08	6e-08
Flavonoid biosynthesis	3.947e-05	4.546e-05	5.226e-05	3.493e-05	2.424e-05
Indole alkaloid biosynthesis	6e-08	6e-08	2e-08	1e-08	6e-08
Isoflavonoid biosynthesis	3.7e-07	7.2e-07	8.7e-07	1e-07	2.3e-07
Isoquinoline alkaloid biosynthesis	0.0006553	0.00063306	0.00061076	0.00075547	0.00080514
Penicillin and cephalosporin biosynthesis	0.00020285	0.00023763	0.00023885	0.00017458	0.00012899
Phenylpropanoid biosynthesis	0.00206837	0.00192763	0.00181504	0.00192073	0.00218761
Stilbenoid, diarylheptanoid and gingerol biosynthesis	8.13e-06	1.876e-05	1.89e-05	2.299e-05	1.49e-06
Tropane, piperidine and pyridine alkaloid biosynthesis	0.00127292	0.00125704	0.00123259	0.00129248	0.0013724
beta-Lactam resistance	0.00011908	0.00014536	0.00015357	0.00014433	0.0001584
Amino sugar and nucleotide sugar metabolism	0.0144101	0.0141891	0.0142176	0.0146137	0.0147863
Citrate cycle (TCA cycle)	0.00656924	0.00686075	0.00671289	0.00731977	0.00729144
Glycolysis / Gluconeogenesis	0.0108927	0.0106824	0.0106897	0.0106436	0.0103893
Inositol phosphate metabolism	0.00091726	0.0009045	0.00091851	0.00081927	0.00075128
Pentose phosphate pathway	0.00808097	0.00780553	0.00795285	0.00757389	0.00747326
Propanoate metabolism	0.00477455	0.00477593	0.00472329	0.00451275	0.00408978
Pyruvate metabolism	0.00985266	0.00986198	0.0098201	0.0092476	0.00891501
Starch and sucrose metabolism	0.0103002	0.00983938	0.00971635	0.00998588	0.010349
Carbon fixation pathways in prokaryotes	0.0107678	0.011011	0.0107219	0.0115826	0.0115609
Nitrogen metabolism	0.00786397	0.00786678	0.00775584	0.00749561	0.00737511
Peptidases	0.0195242	0.0194613	0.0193405	0.0209161	0.0213399
Protein kinases	0.00264558	0.00266807	0.00267886	0.00235854	0.00192674
Glycosphingolipid biosynthesis - ganglio series	0.00062041	0.00076688	0.0007163	0.00090618	0.00102014
Glycosphingolipid biosynthesis - globo series	0.00125747	0.00140309	0.00133942	0.0015688	0.00170735
Glycosphingolipid biosynthesis - lacto and neolacto series	2.7e-07	1.2e-07	3e-07	6.6e-07	3e-07
Glycosyltransferases	0.00378274	0.00372533	0.00363513	0.00410841	0.00439616
Lipopolysaccharide biosynthesis	0.00298476	0.00321188	0.00307891	0.00395777	0.00452238
Lipopolysaccharide biosynthesis proteins	0.00396896	0.004257	0.00411505	0.00486136	0.00548942
Other glycan degradation	0.00293448	0.00324897	0.00311933	0.00347964	0.00382979
Peptidoglycan biosynthesis	0.00894476	0.00874675	0.0086061	0.00956496	0.00981553
Various types of N-glycan biosynthesis	9.8e-06	1.126e-05	1.485e-05	4.59e-06	2.26e-06
Fatty acid biosynthesis	0.00468261	0.00471455	0.00474361	0.00450171	0.00440896
Fatty acid metabolism	0.00199239	0.00208311	0.00206697	0.00195206	0.00166505
Glycerolipid metabolism	0.00336673	0.00328188	0.00335839	0.00306711	0.00290619
Glycerophospholipid metabolism	0.00527496	0.00526467	0.00533575	0.00506289	0.00488718
Linoleic acid metabolism	0.00063527	0.00061791	0.00061853	0.00053503	0.00056704
Lipid biosynthesis proteins	0.00641107	0.00657701	0.00649773	0.0063169	0.00628622
Steroid biosynthesis	2.573e-05	5.962e-05	7.879e-05	2.219e-05	2.67e-06
Biotin metabolism	0.00144709	0.00154757	0.00152702	0.00145215	0.00148487
Folate biosynthesis	0.0043696	0.00444551	0.00439501	0.00474092	0.00501438
Lipoic acid metabolism	0.00025875	0.00034648	0.0003588	0.00028909	0.00024655
Nicotinate and nicotinamide metabolism	0.00494836	0.00498125	0.00492844	0.00520524	0.00555081
One carbon pool by folate	0.00742499	0.00748493	0.00734816	0.00820184	0.0086668
Ubiquinone and other terpenoid-quinone biosynthesis	0.00220313	0.0023618	0.00230143	0.00288381	0.00321018
Vitamin B6 metabolism	0.00231019	0.00232048	0.00225641	0.00245884	0.00267064
Cyanoamino acid metabolism	0.0034037	0.0032852	0.0031639	0.00341314	0.00374902
D-Alanine metabolism	0.00106839	0.00106462	0.00106933	0.00114905	0.00114795
D-Arginine and D-ornithine metabolism	2.411e-05	2.058e-05	2.314e-05	1.277e-05	9.11e-06
D-Glutamine and D-glutamate metabolism	0.00154804	0.00159189	0.0015762	0.00167757	0.00174211
Phosphonate and phosphinate metabolism	0.00042249	0.00047392	0.00049329	0.00033007	0.0003048
Selenocompound metabolism	0.00359792	0.00355931	0.00358855	0.00368255	0.00369777
Taurine and hypotaurine metabolism	0.00121934	0.00127732	0.00126906	0.00129683	0.00138669
beta-Alanine metabolism	0.00192957	0.00203832	0.00197644	0.00218134	0.00223296
Biosynthesis of vancomycin group antibiotics	0.00058961	0.00061844	0.00061528	0.00072737	0.00072099
Limonene and pinene degradation	0.00078401	0.00087965	0.00088034	0.00085478	0.0007067
Prenyltransferases	0.00365658	0.00369532	0.00366732	0.00407165	0.00425553
Terpenoid backbone biosynthesis	0.00642145	0.00641887	0.00636219	0.00685613	0.00714845
Tetracycline biosynthesis	0.00090658	0.00085986	0.00090314	0.00073906	0.00058004
Zeatin biosynthesis	0.00066125	0.00065532	0.00064547	0.00076787	0.00085813
Purine metabolism	0.022879	0.0229014	0.0229399	0.0245843	0.0251621
Pyrimidine metabolism	0.0195192	0.0196595	0.0196406	0.0213426	0.0219146
Aminobenzoate degradation	0.00089305	0.0009747	0.00101787	0.0010516	0.00091917
Atrazine degradation	0.00017149	0.00015444	0.00014828	0.0001094	5.901e-05
Benzoate degradation	0.00172048	0.00170471	0.0017213	0.00163775	0.00136333
Caprolactam degradation	0.00012908	0.00017556	0.00018415	0.00014357	4.481e-05
Chloroalkane and chloroalkene degradation	0.0018414	0.00182405	0.00184183	0.00136124	0.00112575
Chlorocyclohexane and chlorobenzene degradation	6.926e-05	7.301e-05	8.517e-05	4.364e-05	2.586e-05
Dioxin degradation	0.00045702	0.00042976	0.00044793	0.00031812	0.00024694
Drug metabolism - cytochrome P450	0.000128	0.00013766	0.00014226	0.00012777	5.203e-05
Drug metabolism - other enzymes	0.00352951	0.00347736	0.00344343	0.00391586	0.00409152
Fluorobenzoate degradation	1.739e-05	3.423e-05	4.114e-05	1.618e-05	1.88e-06
Metabolism of xenobiotics by cytochrome P450	0.00012957	0.00015233	0.00016127	0.00012984	7.134e-05
Polycyclic aromatic hydrocarbon degradation	0.00095347	0.0009413	0.0009349	0.0011084	0.00112002
Xylene degradation	0.00045007	0.00042044	0.00043607	0.00030036	0.00024637
Cardiac muscle contraction	1.35e-05	1.676e-05	1.803e-05	4.26e-06	1.73e-06
Carbohydrate digestion and absorption	0.00019987	0.00018589	0.00017303	0.0002793	0.00033295
Protein digestion and absorption	0.00037942	0.00038753	0.00036269	0.00054936	0.00064917
Adipocytokine signaling pathway	0.00086627	0.00092426	0.00087301	0.00091447	0.0009762
Insulin signaling pathway	0.00070616	0.00070862	0.00070775	0.00071474	0.0007747
Progesterone-mediated oocyte maturation	0.00047187	0.00048255	0.00047757	0.00049936	0.00053592
Circadian rhythm - plant	4.91e-06	1.108e-05	1.548e-05	2.48e-06	4.7e-07
Proximal tubule bicarbonate reclamation	0.00012648	0.00017816	0.00017996	0.00013261	0.00014238
Antigen processing and presentation	0.00047187	0.00048255	0.00047757	0.00049936	0.00053592
NOD-like receptor signaling pathway	0.00048355	0.00049559	0.00049631	0.00052758	0.00056647
Glutamatergic synapse	0.00103738	0.00103708	0.00102331	0.00106974	0.00112193
