# Supplementary material for: Gradual Changes of Gut Microbiota in Weaned Miniature Piglets
Source: Front Microbiol. 2016 Nov 2;7:1727. doi: 10.3389/fmicb.2016.01727 (PMC5090779; doi:10.3389/fmicb.2016.01727)
Supplement: Supplementary file 10 [file DataSheet9.XLSX]

## Sheet: Sheet1
	3 d			5 d			6 d			8 d			11 d
KEGG pathways	mean relative abundance	variance	std.err	mean relative abundance	variance	std.err	mean relative abundance	variance	std.err	mean relative abundance	variance	std.err	mean relative abundance	variance	std.err	Diff	P- value (corrected)
Apoptosis	1.94e-06	0	1.6e-07	1.94e-06	0	8.2e-07	3.15e-06	0	4.3e-07	4.91e-06	0	2.42e-06	9.2e-07	0	1.4e-07	3 d vs 11 d	0.00957
																6 d vs 11 d	0.025
Cell cycle	6.8e-07	0	2.5e-07	5.4e-07	0	7e-08	9.5e-07	0	3.1e-07	3.8e-07	0	4e-08	4e-08	0	2e-08	5 d vs 11 d	0.014
																8 d vs 11 d	0.00623
Cell cycle - Caulobacter	0.00555798	5e-10	0.00012616	0.00559183	1e-10	4.682e-05	0.00558993	2e-10	7.477e-05	0.00589497	1.2e-09	0.00019621	0.0060543	0	2.887e-05	5 d vs 11 d	0.0033
																6 d vs 11 d	0.013
Bacterial chemotaxis	0.0058024	1.11e-08	0.00060906	0.0059791	2.05e-08	0.00082584	0.00608768	1.6e-09	0.00022796	0.00446971	4.28e-08	0.00119479	0.00386807	7.6e-09	0.00050216	6 d vs 11 d	0.03
Bacterial motility proteins	0.0124453	6.54e-08	0.00147674	0.0125606	8.51e-08	0.00168405	0.0125754	1.52e-08	0.0007114	0.00881983	2.283e-07	0.00275849	0.00727097	1.96e-08	0.00080858	6 d vs 11 d	0.00812
Flagellar assembly	0.00536753	1.21e-08	0.00063395	0.00542946	1.27e-08	0.00065028	0.00546768	2.8e-09	0.00030398	0.00381418	3.89e-08	0.00113822	0.00344256	4.5e-09	0.00038606	6 d vs 11 d	0.016
Phagosome	6.8e-07	0	2.5e-07	5.4e-07	0	7e-08	9.5e-07	0	3.1e-07	3.8e-07	0	4e-08	4e-08	0	2e-08	5 d vs 11 d	0.014
																8 d vs 11 d	0.00623
ABC transporters	0.0278183	1.094e-07	0.00190936	0.0270488	1.187e-07	0.00198949	0.0279512	1.12e-08	0.0006123	0.0237741	1.241e-07	0.00203415	0.0211879	3.61e-08	0.00109762	6 d vs 11 d	0.01
Phosphotransferase system (PTS)	0.00264897	1.21e-08	0.000636	0.00196773	6e-10	0.00013871	0.00233376	3e-10	9.624e-05	0.00190009	2e-10	9.045e-05	0.00152925	1.5e-09	0.00022692	6 d vs 8 d	0.031
Secretion system	0.0126859	9.7e-09	0.00056975	0.0127989	4.8e-09	0.00039901	0.0128107	3.5e-09	0.00033918	0.0112176	2.75e-08	0.00095717	0.0104542	1.3e-09	0.00020722	3 d vs 11 d	0.048
																5 d vs 11 d	0.013
																6 d vs 11 d	0.00805
Transporters	0.056186	3.7e-07	0.00351175	0.0537184	3.32e-07	0.00332666	0.0556755	2.77e-08	0.00096144	0.0486864	3.501e-07	0.00341593	0.0450382	1.001e-07	0.00182705	6 d vs 11 d	0.013
Phosphatidylinositol signaling system	0.00079657	0	4.83e-06	0.00083707	0	7.13e-06	0.00085476	0	2.139e-05	0.00076395	0	1.864e-05	0.00073411	0	1.133e-05	3 d vs 5 d	0.00925
																3 d vs 11 d	0.015
																5 d vs 8 d	0.046
																5 d vs 11 d	0.00285
																6 d vs 8 d	0.034
																6 d vs 11 d	0.016
Two-component system	0.0146209	2.61e-08	0.00093298	0.0148395	1.85e-08	0.00078619	0.0150927	5.5e-09	0.00042946	0.0124378	7.83e-08	0.00161571	0.0112995	1.12e-08	0.00060966	3 d vs 11 d	0.05
																5 d vs 11 d	0.025
																6 d vs 11 d	0.0088
mTOR signaling pathway	6.8e-07	0	2.5e-07	5.4e-07	0	7e-08	9.5e-07	0	3.1e-07	3.8e-07	0	4e-08	4e-08	0	2e-08	5 d vs 11 d	0.014
																8 d vs 11 d	0.00623
Bacterial toxins	0.000987	0	3.927e-05	0.00099191	0	1.767e-05	0.00100581	0	1.14e-06	0.00096338	0	1.552e-05	0.00088663	0	1.374e-05	5 d vs 11 d	0.00843
																6 d vs 11 d	0.012
																8 d vs 11 d	0.019
Cellular antigens	0.00063438	4e-10	0.00012192	0.00066961	3e-10	9.895e-05	0.0006434	0	2.749e-05	0.0008939	6e-10	0.00013828	0.0010307	1e-10	6.399e-05	5 d vs 11 d	0.048
																6 d vs 11 d	0.015
G protein-coupled receptors	3.2e-07	0	7e-08	1.8e-07	0	4e-08	3.6e-07	0	9e-08	5e-08	0	0	3e-08	0	3e-08	3 d vs 11 d	0.035
																5 d vs 11 d	0.045
Ion channels	6.626e-05	0	6.47e-06	5.461e-05	0	7.43e-06	6.197e-05	0	1.197e-05	4.254e-05	0	4.3e-06	3.385e-05	0	1.89e-06	3 d vs 8 d	0.046
																3 d vs 11 d	0.03
Chaperones and folding catalysts	0.010681	6.2e-09	0.00045346	0.0108745	4.2e-09	0.00037479	0.0107474	7e-10	0.00015631	0.0119528	1.09e-08	0.00060375	0.0124583	3.2e-09	0.00032493	3 d vs 11 d	0.039
																5 d vs 11 d	0.038
																6 d vs 11 d	0.022
Proteasome	0.00047545	0	1.641e-05	0.00048493	0	9.43e-06	0.00048073	0	6.23e-06	0.00050054	0	2.523e-05	0.00053609	0	8.56e-06	3 d vs 11 d	0.047
																5 d vs 11 d	0.019
																6 d vs 11 d	0.00963
Protein export	0.00648002	7e-10	0.00014902	0.00664226	2e-10	9.119e-05	0.00662166	2e-10	8.854e-05	0.00675918	6e-10	0.00014504	0.00700307	1e-10	6.951e-05	5 d vs 11 d	0.045
																6 d vs 11 d	0.029
Protein processing in endoplasmic reticulum	0.00083117	1e-10	4.62e-05	0.00089043	0	1.492e-05	0.00087735	0	1.194e-05	0.00092421	0	2.781e-05	0.00095352	0	5.4e-06	5 d vs 11 d	0.048
																6 d vs 11 d	0.012
Sulfur relay system	0.00206991	9e-10	0.0001704	0.00199099	2e-10	8.368e-05	0.00206734	1e-10	5.967e-05	0.0017226	5e-10	0.00013346	0.00150273	0	2.305e-05	5 d vs 11 d	0.02
																6 d vs 11 d	0.00573
Ubiquitin system	2.913e-05	0	3.05e-06	2.654e-05	0	1.21e-06	2.969e-05	0	9.26e-06	1.181e-05	0	4.42e-06	5.78e-06	0	1.81e-06	3 d vs 8 d	0.038
																3 d vs 11 d	0.00537
																5 d vs 11 d	0.00121
Base excision repair	0.0042784	2e-10	7.248e-05	0.0042718	1e-10	5.135e-05	0.00429606	0	3.319e-05	0.00438727	4e-10	0.00011661	0.00453761	0	1.562e-05	5 d vs 11 d	0.035
																6 d vs 11 d	0.00744
Chromosome	0.016766	2.8e-09	0.00030803	0.016443	1.4e-09	0.00021589	0.0162563	3e-09	0.00031435	0.017704	1.36e-08	0.00067323	0.0180317	6.6e-09	0.00047054	6 d vs 11 d	0.046
DNA repair and recombination proteins	0.0294923	1.39e-08	0.00067966	0.0295832	4.3e-09	0.00038011	0.0296084	2.5e-09	0.00028755	0.0313259	4.28e-08	0.00119511	0.0320445	2.7e-09	0.0002982	3 d vs 11 d	0.046
																5 d vs 11 d	0.011
																6 d vs 11 d	0.00468
DNA replication	0.00700809	1.3e-09	0.00021081	0.00706431	4e-10	0.00011488	0.00702696	3e-10	0.00010036	0.00758869	4.4e-09	0.00038273	0.00774573	3e-10	9.577e-05	5 d vs 11 d	0.014
																6 d vs 11 d	0.00683
DNA replication proteins	0.0130863	4.5e-09	0.00038571	0.0131232	1.6e-09	0.00023115	0.0130512	1.2e-09	0.00020111	0.0143069	1.95e-08	0.00080604	0.01454	2.9e-09	0.00030932	3 d vs 11 d	0.046
																5 d vs 11 d	0.028
																6 d vs 11 d	0.024
Homologous recombination	0.0100735	2.4e-09	0.00028528	0.0101442	6e-10	0.00013625	0.0100708	7e-10	0.0001502	0.0108062	6e-09	0.00044731	0.0111477	2e-10	7.351e-05	5 d vs 11 d	0.00882
																6 d vs 11 d	0.00668
Mismatch repair	0.00884456	1e-09	0.00018299	0.00884103	2e-10	8.632e-05	0.00880012	3e-10	9.895e-05	0.00932484	3.4e-09	0.00033877	0.0095212	3e-10	0.00010316	3 d vs 11 d	0.045
																5 d vs 11 d	0.01
																6 d vs 11 d	0.00803
Non-homologous end-joining	4.524e-05	0	2.8e-06	4.079e-05	0	2.09e-06	4.107e-05	0	8.31e-06	3.313e-05	0	8.34e-06	1.983e-05	0	3.34e-06	3 d vs 11 d	0.00471
																5 d vs 11 d	0.00961
Nucleotide excision repair	0.00427117	5e-10	0.00013382	0.00431979	1e-10	5.846e-05	0.00432204	1e-10	4.872e-05	0.00459733	9e-10	0.00017676	0.00478534	1e-10	5.327e-05	3 d vs 11 d	0.046
																5 d vs 11 d	0.00543
																6 d vs 11 d	0.00355
Transcription factors	0.0153884	2.31e-08	0.00087806	0.0143963	6.8e-09	0.00047468	0.0146502	5.5e-09	0.00042879	0.0134524	9.7e-09	0.00056765	0.0123712	6e-10	0.0001471	5 d vs 11 d	0.037
																6 d vs 11 d	0.024
Aminoacyl-tRNA biosynthesis	0.0124007	9e-10	0.0001712	0.0123849	1e-10	5.332e-05	0.0124384	3e-10	0.00010757	0.0128719	3.3e-09	0.00033332	0.0131715	0	2.448e-05	3 d vs 11 d	0.041
																5 d vs 11 d	0.000185
																6 d vs 11 d	0.013
RNA transport	0.0013597	2e-10	8.415e-05	0.00132545	1e-10	6.06e-05	0.00136057	0	2.992e-05	0.00121036	1e-10	6.538e-05	0.00107828	0	2.199e-05	5 d vs 11 d	0.04
																6 d vs 11 d	0.00235
Ribosome	0.0258817	2e-08	0.00081681	0.0261391	6.6e-09	0.00046819	0.0260446	3.2e-09	0.00032637	0.0281439	5.65e-08	0.00137257	0.0290592	5.5e-09	0.00042994	3 d vs 11 d	0.04
																5 d vs 11 d	0.013
																6 d vs 11 d	0.00734
Ribosome Biogenesis	0.014737	7e-10	0.00015777	0.0148988	2e-10	9.043e-05	0.0148992	5e-10	0.00012791	0.0153098	2.7e-09	0.00029761	0.0156825	1e-10	5.348e-05	3 d vs 11 d	0.016
																5 d vs 11 d	0.00352
																6 d vs 11 d	0.01
Ribosome biogenesis in eukaryotes	0.00050341	0	1.402e-05	0.00050653	0	9.82e-06	0.00050782	0	5.2e-06	0.00053685	0	2.511e-05	0.00055819	0	4.74e-06	3 d vs 11 d	0.047
																5 d vs 11 d	0.023
																6 d vs 11 d	0.00204
Translation factors	0.00587199	1e-09	0.00018128	0.00598163	3e-10	0.00010349	0.0059578	2e-10	7.203e-05	0.00637446	2.2e-09	0.00026836	0.00657183	1e-10	4.191e-05	5 d vs 11 d	0.021
																6 d vs 11 d	0.00298
mRNA surveillance pathway	1.35e-06	0	5e-07	1.08e-06	0	1.5e-07	1.9e-06	0	6.3e-07	7.7e-07	0	9e-08	9e-08	0	5e-08	5 d vs 11 d	0.014
																8 d vs 11 d	0.00623
Bladder cancer	2.86e-06	0	2.15e-06	3.67e-06	0	3.18e-06	3.66e-06	0	1.19e-06	5e-07	0	7e-08	3e-08	0	2e-08	8 d vs 11 d	0.016
Pathways in cancer	0.00050998	0	1.964e-05	0.00053883	0	8.75e-06	0.00054139	0	1.812e-05	0.00053386	0	1.289e-05	0.00058435	0	1.654e-05	3 d vs 11 d	0.047
Prostate cancer	0.00048082	0	1.52e-05	0.00049315	0	8.9e-06	0.00048609	0	4.6e-06	0.00050301	0	2.443e-05	0.0005406	0	6.3e-06	3 d vs 11 d	0.043
																5 d vs 11 d	0.018
																6 d vs 11 d	0.00401
Primary immunodeficiency	0.00039636	0	2.468e-05	0.00039302	0	3.231e-05	0.00040059	0	2.66e-05	0.00047982	1e-10	4.122e-05	0.00053624	0	1.591e-05	3 d vs 11 d	0.013
																5 d vs 11 d	0.031
																6 d vs 11 d	0.018
Systemic lupus erythematosus	4.89e-06	0	1.92e-06	1.109e-05	0	2.35e-06	1.545e-05	0	1.035e-05	2.49e-06	0	9.6e-07	4.7e-07	0	3.6e-07	5 d vs 11 d	0.043
African trypanosomiasis	8.37e-06	0	2.31e-06	6.73e-06	0	2.71e-06	6.82e-06	0	7.7e-07	3.69e-06	0	7.1e-07	2.51e-06	0	2.5e-07	6 d vs 8 d	0.041
																6 d vs 11 d	0.022
Chagas disease (American trypanosomiasis)	3.43e-06	0	1.89e-06	3.95e-06	0	3e-06	3.76e-06	0	1.17e-06	4.6e-07	0	5e-08	4e-08	0	4e-08	8 d vs 11 d	0.00299
Epithelial cell signaling in Helicobacter pylori infection	0.00097183	0	2.401e-05	0.0009668	0	2.032e-05	0.00094742	0	2.13e-05	0.00102651	1e-10	4.278e-05	0.00110133	0	6.61e-06	3 d vs 11 d	0.025
																5 d vs 11 d	0.016
																6 d vs 11 d	0.011
Hepatitis C	6.8e-07	0	2.5e-07	5.4e-07	0	7e-08	9.5e-07	0	3.1e-07	3.8e-07	0	4e-08	4e-08	0	2e-08	5 d vs 11 d	0.014
																8 d vs 11 d	0.00623
Influenza A	1.66e-06	0	1.5e-07	1.44e-06	0	6.3e-07	1.61e-06	0	4.2e-07	4.6e-07	0	5e-08	4.5e-07	0	1.4e-07	3 d vs 8 d	0.00797
																3 d vs 11 d	0.00375
Measles	6.8e-07	0	2.5e-07	5.4e-07	0	7e-08	9.5e-07	0	3.1e-07	3.8e-07	0	4e-08	4e-08	0	2e-08	5 d vs 11 d	0.014
																8 d vs 11 d	0.00623
Staphylococcus aureus infection	2.213e-05	0	2.18e-06	2.178e-05	0	2.48e-06	5.018e-05	0	6.08e-06	4.369e-05	0	2.017e-05	1.168e-05	0	1.9e-06	3 d vs 6 d	0.032
																3 d vs 11 d	0.023
																5 d vs 6 d	0.03
																5 d vs 11 d	0.034
																6 d vs 11 d	0.017
Tuberculosis	0.00157079	0	3.186e-05	0.00158596	0	1.761e-05	0.00158881	0	2.845e-05	0.00167896	1e-10	4.54e-05	0.00172205	0	1.74e-05	3 d vs 11 d	0.022
																5 d vs 11 d	0.00707
																6 d vs 11 d	0.023
Vibrio cholerae infection	6.8e-07	0	2.5e-07	5.4e-07	0	7e-08	9.5e-07	0	3.1e-07	3.8e-07	0	4e-08	4e-08	0	2e-08	5 d vs 11 d	0.014
																8 d vs 11 d	0.00623
Vibrio cholerae pathogenic cycle	0.00080417	0	3.461e-05	0.00077772	1e-10	4.233e-05	0.00077426	0	1.594e-05	0.00087961	1e-10	4.407e-05	0.00094435	0	1.961e-05	3 d vs 11 d	0.036
																5 d vs 11 d	0.044
																6 d vs 11 d	0.00325
Type II diabetes mellitus	0.00050774	0	1.244e-05	0.00050754	0	1.256e-05	0.00050504	0	8.35e-06	0.00054182	0	2.685e-05	0.00056411	0	6.01e-06	3 d vs 11 d	0.028
																5 d vs 11 d	0.033
																6 d vs 11 d	0.00538
Alzheimer's disease	0.00052239	0	1.205e-05	0.00053162	0	3.73e-06	0.00053144	0	1.065e-05	0.00055401	0	1.723e-05	0.00056303	0	3.05e-06	5 d vs 11 d	0.00622
Amyotrophic lateral sclerosis	0.00011493	0	1.324e-05	0.00016727	0	5.28e-06	0.00017768	0	1.211e-05	0.00011852	0	1.656e-05	0.00011726	0	3.51e-05	3 d vs 5 d	0.044
																3 d vs 6 d	0.026
																6 d vs 8 d	0.049
Huntington's disease	0.00017222	0	2.06e-06	0.00021302	0	3.82e-06	0.0002238	0	1.784e-05	0.00017762	0	2.104e-05	0.00014901	0	2.493e-05	3 d vs 5 d	0.00283
Parkinson's disease	1.454e-05	0	2.11e-06	1.773e-05	0	1.54e-06	1.871e-05	0	1.145e-05	4.34e-06	0	9.4e-07	2.16e-06	0	1.03e-06	3 d vs 8 d	0.025
																3 d vs 11 d	0.014
																5 d vs 8 d	0.00353
																5 d vs 11 d	0.00192
Alanine, aspartate and glutamate metabolism	0.0114331	2.4e-09	0.00028002	0.0115467	3.3e-09	0.00033049	0.0113849	1e-10	4.208e-05	0.0117172	1.3e-09	0.00020646	0.0123719	3e-10	0.00010634	6 d vs 11 d	0.00719
Amino acid related enzymes	0.0155056	2.4e-09	0.0002835	0.0155393	7e-10	0.0001493	0.0155203	4e-10	0.00011916	0.0161827	5.6e-09	0.00043015	0.0166432	3e-10	9.571e-05	3 d vs 11 d	0.044
																5 d vs 11 d	0.00815
																6 d vs 11 d	0.00183
Glycine, serine and threonine metabolism	0.00790353	7e-10	0.0001501	0.00817914	6e-10	0.00013868	0.00826283	8e-10	0.0001659	0.00840055	1.9e-09	0.00025495	0.00859112	1e-10	5.903e-05	3 d vs 11 d	0.032
Lysine degradation	0.000994	0	3.87e-05	0.00109994	0	2.388e-05	0.00108446	1e-10	6.61e-05	0.00107796	9e-10	0.00017121	0.00091465	0	1.153e-05	5 d vs 11 d	0.00841
Tryptophan metabolism	0.00117126	1e-10	4.097e-05	0.00136352	0	1.648e-05	0.00137841	2e-10	8.294e-05	0.00123195	1e-09	0.00018045	0.00108322	3e-10	9.929e-05	3 d vs 5 d	0.032
Valine, leucine and isoleucine degradation	0.00188197	0	1.879e-05	0.00203351	1e-10	5.254e-05	0.00201779	1e-10	6.566e-05	0.00219093	1e-09	0.00018464	0.00201123	0	2.302e-05	3 d vs 11 d	0.013
Betalain biosynthesis	6e-08	0	1e-08	6e-08	0	3e-08	2e-08	0	2e-08	1e-08	0	1e-08	6e-08	0	4e-08	3 d vs 8 d	0.00712
Flavonoid biosynthesis	3.947e-05	0	3.62e-06	4.546e-05	0	1.35e-06	5.226e-05	0	1.89e-05	3.493e-05	0	1.321e-05	2.424e-05	0	4.07e-06	3 d vs 11 d	0.05
																5 d vs 11 d	0.026
Indole alkaloid biosynthesis	6e-08	0	1e-08	6e-08	0	3e-08	2e-08	0	2e-08	1e-08	0	1e-08	6e-08	0	4e-08	3 d vs 8 d	0.00712
Isoflavonoid biosynthesis	3.7e-07	0	2.2e-07	7.2e-07	0	2.4e-07	8.7e-07	0	1.3e-07	1e-07	0	4e-08	2.3e-07	0	3e-08	6 d vs 8 d	0.021
																6 d vs 11 d	0.034
Isoquinoline alkaloid biosynthesis	0.0006553	1e-10	4.552e-05	0.00063306	1e-10	4.319e-05	0.00061076	0	9.96e-06	0.00075547	1e-10	5.473e-05	0.00080514	1e-10	4.57e-05	6 d vs 11 d	0.047
Penicillin and cephalosporin biosynthesis	0.00020285	0	1.207e-05	0.00023763	0	1.716e-05	0.00023885	0	6e-06	0.00017458	0	2.476e-05	0.00012899	0	3.024e-05	5 d vs 11 d	0.048
Phenylpropanoid biosynthesis	0.00206837	1e-10	6.335e-05	0.00192763	4e-10	0.00012226	0.00181504	0	3.936e-05	0.00192073	2e-10	8.867e-05	0.00218761	1e-10	5.264e-05	3 d vs 6 d	0.035
																6 d vs 11 d	0.00659
Stilbenoid, diarylheptanoid and gingerol biosynthesis	8.13e-06	0	2.86e-06	1.876e-05	0	1.93e-06	1.89e-05	0	1.022e-05	2.299e-05	0	2.014e-05	1.49e-06	0	6.9e-07	3 d vs 5 d	0.044
																5 d vs 11 d	0.00666
Tropane, piperidine and pyridine alkaloid biosynthesis	0.00127292	1e-10	4.32e-05	0.00125704	1e-10	4.413e-05	0.00123259	0	4.65e-06	0.00129248	0	3.017e-05	0.0013724	0	5.24e-06	6 d vs 11 d	6.43e-05
beta-Lactam resistance	0.00011908	0	6.36e-06	0.00014536	0	7.51e-06	0.00015357	0	1.246e-05	0.00014433	0	7.68e-06	0.0001584	0	1.047e-05	3 d vs 11 d	0.043
Amino sugar and nucleotide sugar metabolism	0.0144101	1.9e-09	0.00024959	0.0141891	3e-10	9.177e-05	0.0142176	2e-10	8.484e-05	0.0146137	7.8e-09	0.00051067	0.0147863	0	2.584e-05	5 d vs 11 d	0.012
																6 d vs 11 d	0.011
Citrate cycle (TCA cycle)	0.00656924	2.1e-09	0.00026214	0.00686075	1.1e-09	0.00018802	0.00671289	3e-10	9.286e-05	0.00731977	3.3e-09	0.00032998	0.00729144	2e-10	7.118e-05	6 d vs 11 d	0.00882
Glycolysis / Gluconeogenesis	0.0108927	9e-10	0.00017061	0.0106824	1e-10	5.179e-05	0.0106897	0	1.165e-05	0.0106436	0	1.852e-05	0.0103893	1e-10	5.94e-05	5 d vs 11 d	0.019
																6 d vs 11 d	0.029
																8 d vs 11 d	0.042
Inositol phosphate metabolism	0.00091726	0	3.293e-05	0.0009045	0	2.047e-05	0.00091851	0	2.843e-05	0.00081927	0	3.728e-05	0.00075128	0	1.372e-05	3 d vs 11 d	0.025
																5 d vs 11 d	0.00581
																6 d vs 11 d	0.016
Pentose phosphate pathway	0.00808097	2.9e-09	0.00030937	0.00780553	9e-10	0.00017257	0.00795285	3e-10	9.202e-05	0.00757389	0	1.615e-05	0.00747326	0	1.251e-05	6 d vs 8 d	0.045
																6 d vs 11 d	0.031
																8 d vs 11 d	0.016
Propanoate metabolism	0.00477455	9e-10	0.00017745	0.00477593	4e-10	0.00010847	0.00472329	1e-10	6.699e-05	0.00451275	2.5e-09	0.00029107	0.00408978	1e-10	6.302e-05	3 d vs 11 d	0.048
																5 d vs 11 d	0.00934
																6 d vs 11 d	0.00251
Pyruvate metabolism	0.00985266	2.2e-09	0.0002718	0.00986198	5e-10	0.00012404	0.0098201	1e-10	6.424e-05	0.0092476	2.7e-09	0.00029862	0.00891501	8e-10	0.00016532	5 d vs 11 d	0.011
																6 d vs 11 d	0.017
Starch and sucrose metabolism	0.0103002	5e-10	0.00013383	0.00983938	1e-10	5.647e-05	0.00971635	6e-10	0.00013766	0.00998588	2e-10	8.77e-05	0.010349	9e-10	0.00017774	3 d vs 6 d	0.033
Carbon fixation pathways in prokaryotes	0.0107678	2.1e-09	0.00026336	0.011011	2.1e-09	0.00026277	0.0107219	2e-10	7.125e-05	0.0115826	8e-10	0.00015995	0.0115609	6e-10	0.0001356	6 d vs 8 d	0.023
																6 d vs 11 d	0.015
Nitrogen metabolism	0.00786397	4e-10	0.00010922	0.00786678	4e-10	0.00011085	0.00775584	8e-10	0.00016657	0.00749561	3e-10	9.595e-05	0.00737511	0	2.141e-05	3 d vs 11 d	0.044
																5 d vs 11 d	0.042
Peptidases	0.0195242	6.3e-09	0.00045742	0.0194613	3.1e-09	0.00032368	0.0193405	7e-10	0.00015077	0.0209161	2e-08	0.00081677	0.0213399	7.3e-09	0.00049187	5 d vs 11 d	0.045
Protein kinases	0.00264558	1.2e-09	0.00020157	0.00266807	7e-10	0.00015796	0.00267886	2e-10	7.935e-05	0.00235854	3.3e-09	0.00033	0.00192674	0	3.757e-05	5 d vs 11 d	0.035
																6 d vs 11 d	0.00457
Glycosphingolipid biosynthesis - ganglio series	0.00062041	4e-10	0.0001099	0.00076688	2e-10	8.052e-05	0.0007163	1e-10	4.5e-05	0.00090618	6e-10	0.00014255	0.00102014	0	6.05e-06	6 d vs 11 d	0.019
Glycosphingolipid biosynthesis - globo series	0.00125747	5e-10	0.00012389	0.00140309	2e-10	9.016e-05	0.00133942	1e-10	5.28e-05	0.0015688	6e-10	0.0001442	0.00170735	0	1.622e-05	6 d vs 11 d	0.013
Glycosphingolipid biosynthesis - lacto and neolacto series	2.7e-07	0	1e-08	1.2e-07	0	3e-08	3e-07	0	2.4e-07	6.6e-07	0	6.2e-07	3e-07	0	2e-08	3 d vs 5 d	0.042
																5 d vs 11 d	0.018
Glycosyltransferases	0.00378274	1e-09	0.00018293	0.00372533	1e-09	0.00018327	0.00363513	0	2.806e-05	0.00410841	1.1e-09	0.00019238	0.00439616	4e-10	0.00011147	6 d vs 11 d	0.017
Lipopolysaccharide biosynthesis	0.00298476	7.7e-09	0.00050613	0.00321188	6.5e-09	0.00046646	0.00307891	1.2e-09	0.00019932	0.00395777	6.5e-09	0.00046412	0.00452238	5e-10	0.00012357	6 d vs 11 d	0.00618
Lipopolysaccharide biosynthesis proteins	0.00396896	8.4e-09	0.00052865	0.004257	7.6e-09	0.00050285	0.00411505	1.4e-09	0.00021484	0.00486136	6.7e-09	0.0004739	0.00548942	1e-10	5.709e-05	6 d vs 11 d	0.018
Other glycan degradation	0.00293448	2.1e-09	0.00026179	0.00324897	1.4e-09	0.00021571	0.00311933	2e-10	8.796e-05	0.00347964	1.5e-09	0.00022304	0.00382979	0	1.268e-05	6 d vs 11 d	0.013
Peptidoglycan biosynthesis	0.00894476	1.8e-09	0.00024661	0.00874675	9e-10	0.00016902	0.0086061	1.7e-09	0.00023817	0.00956496	4.6e-09	0.00039241	0.00981553	2.2e-09	0.00026838	5 d vs 11 d	0.04
																6 d vs 11 d	0.03
Various types of N-glycan biosynthesis	9.8e-06	0	1.98e-06	1.126e-05	0	3.79e-06	1.485e-05	0	2.76e-06	4.59e-06	0	1.47e-06	2.26e-06	0	2.2e-07	6 d vs 8 d	0.046
																6 d vs 11 d	0.044
Fatty acid biosynthesis	0.00468261	1e-10	5.536e-05	0.00471455	0	2.011e-05	0.00474361	5e-10	0.00013223	0.00450171	2e-10	8.182e-05	0.00440896	1e-10	5.494e-05	3 d vs 11 d	0.022
																5 d vs 11 d	0.024
Fatty acid metabolism	0.00199239	1e-10	6.898e-05	0.00208311	1e-10	4.978e-05	0.00206697	1e-10	6.715e-05	0.00195206	2.1e-09	0.00026263	0.00166505	1e-10	5.099e-05	3 d vs 11 d	0.022
																5 d vs 11 d	0.00382
																6 d vs 11 d	0.011
Glycerolipid metabolism	0.00336673	1e-09	0.00017998	0.00328188	1e-10	6.315e-05	0.00335839	0	6.94e-06	0.00306711	6e-10	0.00013737	0.00290619	0	3.75e-05	5 d vs 11 d	0.00927
																6 d vs 11 d	0.00518
Glycerophospholipid metabolism	0.00527496	5e-10	0.00013283	0.00526467	1e-10	5.285e-05	0.00533575	1e-10	4.242e-05	0.00506289	3e-10	0.00010543	0.00488718	1e-10	6.934e-05	5 d vs 11 d	0.014
																6 d vs 11 d	0.00868
Linoleic acid metabolism	0.00063527	0	3.585e-05	0.00061791	0	1.469e-05	0.00061853	0	1.333e-05	0.00053503	0	2.317e-05	0.00056704	1e-10	5.345e-05	5 d vs 8 d	0.047
																6 d vs 8 d	0.046
Lipid biosynthesis proteins	0.00641107	2e-10	7.711e-05	0.00657701	0	1.556e-05	0.00649773	4e-10	0.00011344	0.0063169	1.4e-09	0.00021242	0.00628622	0	1.43e-05	5 d vs 11 d	0.00026
Steroid biosynthesis	2.573e-05	0	9.72e-06	5.962e-05	0	1.022e-05	7.879e-05	1e-10	5.189e-05	2.219e-05	0	1.436e-05	2.67e-06	0	1.82e-06	5 d vs 11 d	0.027
Biotin metabolism	0.00144709	0	1.179e-05	0.00154757	0	1.409e-05	0.00152702	0	2.275e-05	0.00145215	0	3.051e-05	0.00148487	1e-10	5.609e-05	3 d vs 5 d	0.00732
																3 d vs 6 d	0.047
Folate biosynthesis	0.0043696	1.1e-09	0.00019502	0.00444551	1.7e-09	0.00023851	0.00439501	2e-10	8.625e-05	0.00474092	2e-09	0.00025917	0.00501438	3e-10	9.543e-05	6 d vs 11 d	0.00964
Lipoic acid metabolism	0.00025875	0	1.132e-05	0.00034648	0	2.034e-05	0.0003588	1e-10	4.291e-05	0.00028909	0	3.62e-05	0.00024655	1e-10	5.058e-05	3 d vs 5 d	0.031
Nicotinate and nicotinamide metabolism	0.00494836	1.1e-09	0.00019006	0.00498125	1.3e-09	0.00021095	0.00492844	1e-10	5.476e-05	0.00520524	9e-10	0.00017475	0.00555081	4e-10	0.0001148	6 d vs 11 d	0.021
One carbon pool by folate	0.00742499	3.4e-09	0.00033422	0.00748493	2.1e-09	0.00026199	0.00734816	2e-10	8.354e-05	0.00820184	5e-09	0.0004073	0.0086668	1.2e-09	0.00020167	3 d vs 11 d	0.045
																5 d vs 11 d	0.029
																6 d vs 11 d	0.015
Ubiquinone and other terpenoid-quinone biosynthesis	0.00220313	3.3e-09	0.00033004	0.0023618	3.3e-09	0.00033263	0.00230143	5e-10	0.00012507	0.00288381	3.1e-09	0.00032134	0.00321018	1.2e-09	0.00020365	6 d vs 11 d	0.028
Vitamin B6 metabolism	0.00231019	4e-10	0.00010841	0.00232048	4e-10	0.00011406	0.00225641	0	2.803e-05	0.00245884	5e-10	0.00012431	0.00267064	1e-10	4.429e-05	6 d vs 11 d	0.00333
Cyanoamino acid metabolism	0.0034037	4e-10	0.0001159	0.0032852	7e-10	0.00015153	0.0031639	1e-10	5.956e-05	0.00341314	1e-10	6.827e-05	0.00374902	1e-10	6.162e-05	6 d vs 11 d	0.00259
																8 d vs 11 d	0.024
D-Alanine metabolism	0.00106839	0	2.117e-05	0.00106462	0	8.97e-06	0.00106933	0	1.54e-05	0.00114905	0	3.991e-05	0.00114795	0	7.32e-06	5 d vs 11 d	0.00366
																6 d vs 11 d	0.02
D-Arginine and D-ornithine metabolism	2.411e-05	0	3.21e-06	2.058e-05	0	6.39e-06	2.314e-05	0	2.8e-06	1.277e-05	0	3.44e-06	9.11e-06	0	1.49e-06	3 d vs 11 d	0.027
																6 d vs 11 d	0.02
D-Glutamine and D-glutamate metabolism	0.00154804	1e-10	4.447e-05	0.00159189	0	2.801e-05	0.0015762	0	2.847e-05	0.00167757	1e-10	5.794e-05	0.00174211	0	2.056e-05	3 d vs 11 d	0.033
																5 d vs 11 d	0.019
																6 d vs 11 d	0.011
Phosphonate and phosphinate metabolism	0.00042249	0	2.42e-05	0.00047392	1e-10	4.202e-05	0.00049329	0	1.577e-05	0.00033007	0	1.977e-05	0.0003048	2e-10	8.074e-05	3 d vs 8 d	0.044
																6 d vs 8 d	0.00339
Selenocompound metabolism	0.00359792	0	2.792e-05	0.00355931	0	2.569e-05	0.00358855	1e-10	4.433e-05	0.00368255	2e-10	7.914e-05	0.00369777	0	2.378e-05	5 d vs 11 d	0.025
Taurine and hypotaurine metabolism	0.00121934	1e-10	5.021e-05	0.00127732	1e-10	5.073e-05	0.00126906	0	1.308e-05	0.00129683	0	3.388e-05	0.00138669	0	1.931e-05	6 d vs 11 d	0.00959
beta-Alanine metabolism	0.00192957	1e-10	5.061e-05	0.00203832	4e-10	0.00012246	0.00197644	0	3.205e-05	0.00218134	0	2.323e-05	0.00223296	0	3.542e-05	3 d vs 8 d	0.025
																3 d vs 11 d	0.011
																6 d vs 8 d	0.00829
																6 d vs 11 d	0.00662
Biosynthesis of vancomycin group antibiotics	0.00058961	0	1.865e-05	0.00061844	0	1.876e-05	0.00061528	0	1.357e-05	0.00072737	1e-10	6.352e-05	0.00072099	0	3.288e-05	3 d vs 11 d	0.039
Limonene and pinene degradation	0.00078401	0	1.669e-05	0.00087965	0	7.28e-06	0.00088034	1e-10	6.887e-05	0.00085478	3e-10	0.00010212	0.0007067	0	1.439e-05	3 d vs 5 d	0.019
																3 d vs 11 d	0.025
																5 d vs 11 d	0.00171
Prenyltransferases	0.00365658	1e-09	0.00018435	0.00369532	6e-10	0.00014387	0.00366732	1e-10	4.375e-05	0.00407165	1.9e-09	0.00024835	0.00425553	5e-10	0.00012988	5 d vs 11 d	0.05
																6 d vs 11 d	0.038
Terpenoid backbone biosynthesis	0.00642145	1.1e-09	0.00018818	0.00641887	4e-10	0.00010945	0.00636219	1e-10	6.671e-05	0.00685613	1.7e-09	0.00023776	0.00714845	3e-10	9.829e-05	3 d vs 11 d	0.041
																5 d vs 11 d	0.00985
																6 d vs 11 d	0.00536
Tetracycline biosynthesis	0.00090658	4e-10	0.00011963	0.00085986	1e-10	4.165e-05	0.00090314	0	2.534e-05	0.00073906	0	3.675e-05	0.00058004	0	1.376e-05	5 d vs 11 d	0.013
																6 d vs 8 d	0.025
																6 d vs 11 d	0.00134
																8 d vs 11 d	0.035
Zeatin biosynthesis	0.00066125	1e-10	5.187e-05	0.00065532	0	3.205e-05	0.00064547	0	1.747e-05	0.00076787	1e-10	7.042e-05	0.00085813	0	1.71e-05	5 d vs 11 d	0.012
																6 d vs 11 d	0.000982
Purine metabolism	0.022879	1.16e-08	0.00062313	0.0229014	5.7e-09	0.00043702	0.0229399	1.9e-09	0.00025261	0.0245843	3.72e-08	0.00111391	0.0251621	4.5e-09	0.00038683	3 d vs 11 d	0.046
																5 d vs 11 d	0.023
																6 d vs 11 d	0.015
Pyrimidine metabolism	0.0195192	1.02e-08	0.000583	0.0196595	3.3e-09	0.00033306	0.0196406	2.3e-09	0.0002745	0.0213426	3.68e-08	0.00110783	0.0219146	2.6e-09	0.00029585	3 d vs 11 d	0.035
																5 d vs 11 d	0.00925
																6 d vs 11 d	0.00542
Aminobenzoate degradation	0.00089305	0	1.176e-05	0.0009747	0	2.018e-05	0.00101787	3e-10	9.277e-05	0.0010516	0	3.778e-05	0.00091917	0	1.097e-05	3 d vs 5 d	0.034
																3 d vs 8 d	0.043
Atrazine degradation	0.00017149	0	1.924e-05	0.00015444	0	2.927e-05	0.00014828	0	2.039e-05	0.0001094	0	3.298e-05	5.901e-05	0	2.4e-06	3 d vs 11 d	0.027
																6 d vs 11 d	0.047
Benzoate degradation	0.00172048	3e-10	0.0001045	0.00170471	2e-10	8.123e-05	0.0017213	0	2.084e-05	0.00163775	1.1e-09	0.00019499	0.00136333	0	1.31e-05	5 d vs 11 d	0.047
																6 d vs 11 d	0.00057
Caprolactam degradation	0.00012908	0	2.775e-05	0.00017556	0	9.71e-06	0.00018415	1e-10	5.201e-05	0.00014357	2e-10	8.537e-05	4.481e-05	0	2.08e-06	5 d vs 11 d	0.00428
Chloroalkane and chloroalkene degradation	0.0018414	5e-10	0.00012659	0.00182405	7e-10	0.00014842	0.00184183	1e-10	6.401e-05	0.00136124	1.2e-09	0.0002026	0.00112575	3e-10	0.00010218	3 d vs 11 d	0.013
																5 d vs 11 d	0.022
																6 d vs 11 d	0.00651
Chlorocyclohexane and chlorobenzene degradation	6.926e-05	0	7.69e-06	7.301e-05	0	7.59e-06	8.517e-05	0	2.945e-05	4.364e-05	0	1.305e-05	2.586e-05	0	2.24e-06	3 d vs 11 d	0.023
																5 d vs 11 d	0.018
Dioxin degradation	0.00045702	1e-10	4.956e-05	0.00042976	0	3.823e-05	0.00044793	0	2.525e-05	0.00031812	1e-10	4.382e-05	0.00024694	0	4.29e-06	5 d vs 11 d	0.039
																6 d vs 11 d	0.014
Drug metabolism - cytochrome P450	0.000128	0	1.223e-05	0.00013766	0	9.55e-06	0.00014226	0	2.639e-05	0.00012777	1e-10	5.575e-05	5.203e-05	0	6.03e-06	3 d vs 11 d	0.013
																5 d vs 11 d	0.00331
Drug metabolism - other enzymes	0.00352951	7e-10	0.00015624	0.00347736	3e-10	0.00010596	0.00344343	1e-10	6.137e-05	0.00391586	1.7e-09	0.0002356	0.00409152	3e-10	0.00010488	3 d vs 11 d	0.049
																5 d vs 11 d	0.017
																6 d vs 11 d	0.012
Fluorobenzoate degradation	1.739e-05	0	8.02e-06	3.423e-05	0	5.93e-06	4.114e-05	0	2.177e-05	1.618e-05	0	1.163e-05	1.88e-06	0	1.05e-06	5 d vs 11 d	0.029
Metabolism of xenobiotics by cytochrome P450	0.00012957	0	1.082e-05	0.00015233	0	8e-07	0.00016127	0	3.304e-05	0.00012984	1e-10	5.741e-05	7.134e-05	0	1.283e-05	3 d vs 11 d	0.027
																5 d vs 11 d	0.023
Polycyclic aromatic hydrocarbon degradation	0.00095347	0	3.734e-05	0.0009413	0	2.987e-05	0.0009349	0	2.972e-05	0.0011084	0	3.368e-05	0.00112002	1e-10	6.285e-05	3 d vs 8 d	0.037
																5 d vs 8 d	0.023
																6 d vs 8 d	0.019
Xylene degradation	0.00045007	1e-10	4.724e-05	0.00042044	0	3.655e-05	0.00043607	0	2.543e-05	0.00030036	0	3.734e-05	0.00024637	0	4.17e-06	3 d vs 11 d	0.049
																5 d vs 11 d	0.039
																6 d vs 8 d	0.046
																6 d vs 11 d	0.016
Cardiac muscle contraction	1.35e-05	0	2.07e-06	1.676e-05	0	1.07e-06	1.803e-05	0	1.12e-05	4.26e-06	0	9e-07	1.73e-06	0	8.6e-07	3 d vs 8 d	0.031
																3 d vs 11 d	0.018
																5 d vs 8 d	0.00095
																5 d vs 11 d	0.000481
Carbohydrate digestion and absorption	0.00019987	0	3.358e-05	0.00018589	0	3.505e-05	0.00017303	0	1.704e-05	0.0002793	1e-10	4.346e-05	0.00033295	0	2.03e-05	3 d vs 11 d	0.037
																5 d vs 11 d	0.033
																6 d vs 11 d	0.00429
Protein digestion and absorption	0.00037942	2e-10	8.054e-05	0.00038753	1e-10	6.405e-05	0.00036269	0	2.134e-05	0.00054936	3e-10	0.00010246	0.00064917	1e-10	4.873e-05	5 d vs 11 d	0.036
																6 d vs 11 d	0.016
Adipocytokine signaling pathway	0.00086627	1e-10	4.832e-05	0.00092426	0	1.583e-05	0.00087301	0	8.39e-06	0.00091447	0	7.08e-06	0.0009762	1e-10	4.135e-05	6 d vs 8 d	0.018
Insulin signaling pathway	0.00070616	0	1.505e-05	0.00070862	0	1.565e-05	0.00070775	0	2.292e-05	0.00071474	0	1.427e-05	0.0007747	0	2.63e-06	3 d vs 11 d	0.04
																5 d vs 11 d	0.045
																8 d vs 11 d	0.046
Progesterone-mediated oocyte maturation	0.00047187	0	1.537e-05	0.00048255	0	9.72e-06	0.00047757	0	6.73e-06	0.00049936	0	2.512e-05	0.00053592	0	8.54e-06	3 d vs 11 d	0.034
																5 d vs 11 d	0.018
																6 d vs 11 d	0.00779
Circadian rhythm - plant	4.91e-06	0	1.9e-06	1.108e-05	0	2.34e-06	1.548e-05	0	1.033e-05	2.48e-06	0	9.7e-07	4.7e-07	0	3.6e-07	5 d vs 11 d	0.042
Proximal tubule bicarbonate reclamation	0.00012648	0	4.96e-06	0.00017816	0	9.98e-06	0.00017996	0	1.927e-05	0.00013261	0	8.05e-06	0.00014238	0	3.657e-05	3 d vs 5 d	0.019
																5 d vs 8 d	0.025
Antigen processing and presentation	0.00047187	0	1.537e-05	0.00048255	0	9.72e-06	0.00047757	0	6.73e-06	0.00049936	0	2.512e-05	0.00053592	0	8.54e-06	3 d vs 11 d	0.034
																5 d vs 11 d	0.018
																6 d vs 11 d	0.00779
NOD-like receptor signaling pathway	0.00048355	0	1.915e-05	0.00049559	0	1.1e-05	0.00049631	0	1.306e-05	0.00052758	0	3.353e-05	0.00056647	0	2.81e-06	3 d vs 11 d	0.047
																5 d vs 11 d	0.02
																6 d vs 11 d	0.027
Glutamatergic synapse	0.00103738	0	1.606e-05	0.00103708	0	7.97e-06	0.00102331	0	9.45e-06	0.00106974	0	3.088e-05	0.00112193	0	2.017e-05	3 d vs 11 d	0.036
																5 d vs 11 d	0.04
																6 d vs 11 d	0.026
